# Supplementary material for: Macrosphelide A Exhibits a Specific Anti-Cancer Effect by Simultaneously Inactivating ENO1, ALDOA, and FH
Source: Pharmaceuticals (Basel). 2021 Oct 19;14(10):1060. doi: 10.3390/ph14101060 (PMC8541406; doi:10.3390/ph14101060)
Supplement: Supplementary file 1 [file pharmaceuticals-14-01060-s001.zip]

Archive with 1 entries (1 files):
- pharmaceuticals-1307375-supplementary.pdf
